# Supplementary material for: Toward a preventive approach to prolonged grief disorder in palliative care: Insecure attachment moderates the impact of perceived support on the severity of symptoms
Source: PLoS One. 2022 Dec 1;17(12):e0266289. doi: 10.1371/journal.pone.0266289 (PMC9714949; doi:10.1371/journal.pone.0266289)
Supplement: S1 Dataset — (XLSX) [file pone.0266289.s001.xlsx]

## Sheet: Data set
Anno_contatto	Consenso	Age	Gender	Main_caregiver	Support	PG	AVOIDANC	ANXIOUS	AVOI_Mean	ANXI_Mean	PG_Mean
2020	Do il mio consenso	27	1	1	7	22	50	72	2.94118	4.8	2
2020	Do il mio consenso	39	0	2	6	18	62	36	3.64706	2.4	1.63636
2020	Do il mio consenso	23	1	2	9	18	41	28	2.41176	1.86667	1.63636
2020	Do il mio consenso	32	1	2	7	18	42	58	2.47059	3.86667	1.63636
2020	Do il mio consenso	24	1	2	8	16	32	42	1.88235	2.8	1.45455
2020	Do il mio consenso	27	1	2	9	18	54	45	3.17647	3	1.63636
2020	Do il mio consenso	33	1	2	6	21	54	57	3.17647	3.8	1.90909
2020	Do il mio consenso	34	0	2	8	28	53	35	3.11765	2.33333	2.54545
2020	Do il mio consenso	44	1	2	10	22	52	34	3.05882	2.26667	2
2020	Do il mio consenso	33	0	2	10	19	55	46	3.23529	3.06667	1.72727
2020	Do il mio consenso	41	1	1	5	27	63	53	3.70588	3.53333	2.45455
2020	Do il mio consenso	40	1	1	2	23	48	41	2.82353	2.73333	2.09091
2020	Do il mio consenso	24	0	2	6	17	67	69	3.94118	4.6	1.54545
2020	Do il mio consenso	26	1	2	8	20	44	53	2.58824	3.53333	1.81818
2020	Do il mio consenso	27	1	2	1	17	59	75	3.47059	5	1.54545
2020	Do il mio consenso	29	1	2	4	14	52	42	3.05882	2.8	1.27273
2020	Do il mio consenso	24	1	2	9	20	66	51	3.88235	3.4	1.81818
2020	Do il mio consenso	49	1	1	5	29	59	61	3.47059	4.06667	2.63636
2020	Do il mio consenso	37	1	2	4	16	60	55	3.52941	3.66667	1.45455
2020	Do il mio consenso	30	1	1	2	34	93	50	5.47059	3.33333	3.09091
2020	Do il mio consenso	37	1	2	7	14	44	33	2.58824	2.2	1.27273
2020	Do il mio consenso	23	1	2	2	32	66	45	3.88235	3	2.90909
2020	Do il mio consenso	26	1	2	6	19	38	43	2.23529	2.86667	1.72727
2020	Do il mio consenso	43	1	2	6	22	42	42	2.47059	2.8	2
2020	Do il mio consenso	26	0	2	6	19	52	43	3.05882	2.86667	1.72727
2020	Do il mio consenso	30	1	2	6	16	48	59	2.82353	3.93333	1.45455
2020	Do il mio consenso	31	0	2	6	22	53	50	3.11765	3.33333	2
2020	Do il mio consenso	18	0	2	9	17	53	40	3.11765	2.66667	1.54545
2020	Do il mio consenso	24	1	2	10	26	65	77	3.82353	5.13333	2.36364
2020	Do il mio consenso	36	1	2	4	23	67	66	3.94118	4.4	2.09091
2020	Do il mio consenso	30	1	2	9	13	48	25	2.82353	1.66667	1.18182
2020	Do il mio consenso	63	0	2	5	16	73	44	4.29412	2.93333	1.45455
2020	Do il mio consenso	33	1	1	8	29	41	43	2.41176	2.86667	2.63636
2020	Do il mio consenso	53	1	1	9	33	62	62	3.64706	4.13333	3
2020	Do il mio consenso	28	1	1	8	23	67	52	3.94118	3.46667	2.09091
2020	Do il mio consenso	38	1	2	1	28	64	57	3.76471	3.8	2.54545
2020	Do il mio consenso	29	1	2	6	23	71	52	4.17647	3.46667	2.09091
2020	Do il mio consenso	36	1	2	8	26	56	48	3.29412	3.2	2.36364
2020	Do il mio consenso	42	1	2	1	24	64	54	3.76471	3.6	2.18182
2020	Do il mio consenso	21	0	2	5	14	66	41	3.88235	2.73333	1.27273
2020	Do il mio consenso	24	0	2	8	29	62	69	3.64706	4.6	2.63636
2020	Do il mio consenso	73	1	1	8	39	62	55	3.64706	3.66667	3.54545
2020	Do il mio consenso	57	1	1	10	38	73	39	4.29412	2.6	3.45455
2020	Do il mio consenso	42	1	1	10	35	45	43	2.64706	2.86667	3.18182
2020	Do il mio consenso	30	1	2	6	27	51	42	3	2.8	2.45455
2020	Do il mio consenso	36	1	2	8	22	57	63	3.35294	4.2	2
2020	Do il mio consenso	33	1	2	7	28	54	40	3.17647	2.66667	2.54545
2020	Do il mio consenso	37	1	2	7	24	62	41	3.64706	2.73333	2.18182
2020	Do il mio consenso	36	1	2	10	23	54	65	3.17647	4.33333	2.09091
2020	Do il mio consenso	39	0	2	9	22	57	37	3.35294	2.46667	2
2020	Do il mio consenso	37	1	2	9	14	44	29	2.58824	1.93333	1.27273
2020	Do il mio consenso	55	1	1	5	34	55	44	3.23529	2.93333	3.09091
2020	Do il mio consenso	43	0	1	7	23	55	56	3.23529	3.73333	2.09091
2020	Do il mio consenso	43	0	1	7	23	55	56	3.23529	3.73333	2.09091
2020	Do il mio consenso	59	1	1	6	37	43	48	2.52941	3.2	3.36364
2020	Do il mio consenso	47	1	1	10	38	49	47	2.88235	3.13333	3.45455
2020
2020	Do il mio consenso	51	1	1	8	22	52	30	3.05882	2	2
2020	Do il mio consenso	52	1	1	7	27	69	43	4.05882	2.86667	2.45455
2020	Do il mio consenso	52	1	1	10	32	59	27	3.47059	1.8	2.90909
2020	Do il mio consenso	51	1	1	7	42	52	47	3.05882	3.13333	3.81818
2020	Do il mio consenso	39	0	1	8	24	59	51	3.47059	3.4	2.18182
2020	Do il mio consenso	44	0	1	4	18	52	45	3.05882	3	1.63636
2020	Do il mio consenso	24	1	1	6	46	45	44	2.64706	2.93333	4.18182
2020	Do il mio consenso	24	1	1	6	46	45	44	2.64706	2.93333	4.18182
2020	Do il mio consenso	24	1	1	6	46	45	44	2.64706	2.93333	4.18182
2020	Do il mio consenso	47	1	1	8	33	56	42	3.29412	2.8	3
2020	Do il mio consenso	24	1	1	6	46	45	44	2.64706	2.93333	4.18182
2020	Do il mio consenso	48	1	1	8	34	40	34	2.35294	2.26667	3.09091
2020	Do il mio consenso	31	1	2	7	27	59	59	3.47059	3.93333	2.45455
2020	Do il mio consenso	31	1	2	7	27	59	59	3.47059	3.93333	2.45455
2020	Do il mio consenso	39	0	2	10	18	58	26	3.41176	1.73333	1.63636
2020	Do il mio consenso	46	1	1	8	35	65	62	3.82353	4.13333	3.18182
2020	Do il mio consenso	53	1	1	9	25	43	24	2.52941	1.6	2.27273
2020	Do il mio consenso	50	1	1	8	28	49	42	2.88235	2.8	2.54545
2020	Do il mio consenso	41	1	1	8	33	51	45	3	3	3
2020	Do il mio consenso	35	1	1	1	53	78	47	4.58824	3.13333	4.81818
2020	Do il mio consenso	48	1	2	8	38	53	32	3.11765	2.13333	3.45455
2021	Do il mio consenso	25	1	2	8	25	50	55	2.94118	3.66667	2.27273
2021	Do il mio consenso	26	1	2	5	28	49	30	2.88235	2	2.54545
2021	Do il mio consenso	25	1	2	10	36	54	26	3.17647	1.73333	3.27273
2021	Do il mio consenso	59	1	2	10	28	77	75	4.52941	5	2.54545
2021	Do il mio consenso	56	1	2	8	27	40	49	2.35294	3.26667	2.45455
2021	Do il mio consenso	43	1	2	10	33	70	62	4.11765	4.13333	3
2021	Do il mio consenso	26	0	2	10	17	51	47	3	3.13333	1.54545
2021	Do il mio consenso	26	0	2	10	17	51	47	3	3.13333	1.54545
2021	Do il mio consenso	50	1	2	8	28	65	42	3.82353	2.8	2.54545
2021	Do il mio consenso	43	1	2	10	33	70	62	4.11765	4.13333	3
2021	Do il mio consenso	29	1	2	9	28	57	42	3.35294	2.8	2.54545
2021	Do il mio consenso	29	0	2	6	33	65	55	3.82353	3.66667	3
2021	Do il mio consenso	29	0	2	6	33	65	55	3.82353	3.66667	3
2021	Do il mio consenso	59	0	2	1	11	87	81	5.11765	5.4	1
2021
2021	Do il mio consenso	23	1	1	8	18	66	44	3.88235	2.93333	1.63636
2021	Do il mio consenso	54	1	2	10	19	45	36	2.64706	2.4	1.72727
2021	Do il mio consenso	77	0	1	10	41	67	51	3.94118	3.4	3.72727
2021	Do il mio consenso	37	1	2	10	27	45	48	2.64706	3.2	2.45455
2021	Do il mio consenso	42	1	1	10	17	58	39	3.41176	2.6	1.54545
2021	Do il mio consenso	54	1	1	10	36	59	51	3.47059	3.4	3.27273
2021	Do il mio consenso	52	0	1	5	33	52	65	3.05882	4.33333	3
2021	Do il mio consenso	45	1	1	10	26	71	39	4.17647	2.6	2.36364
2021	Do il mio consenso	65	1	1	9	36	51	31	3	2.06667	3.27273
2021	Do il mio consenso	44	1	1	6	20	40	48	2.35294	3.2	1.81818
2021	Do il mio consenso	64	1	1	6	24	54	46	3.17647	3.06667	2.18182
2021	Do il mio consenso	46	1	1	8	17	42	46	2.47059	3.06667	1.54545
2021	Do il mio consenso	39	0	1	9	16	58	53	3.41176	3.53333	1.45455
2021	Do il mio consenso	76	1	1	10	34	63	33	3.70588	2.2	3.09091
2021	Do il mio consenso	57	0	2	7	30	69	69	4.05882	4.6	2.72727
2021	Do il mio consenso	70	1	1	10	33	67	46	3.94118	3.06667	3
2021	Do il mio consenso	67	1	1	9	35	67	62	3.94118	4.13333	3.18182
2021	Do il mio consenso	44	1	1	10	27	50	32	2.94118	2.13333	2.45455
2021	Do il mio consenso	57	1	1	7	25	70	58	4.11765	3.86667	2.27273
2021	Do il mio consenso	63	1	1	10	32	61	32	3.58824	2.13333	2.90909
2021	Do il mio consenso	53	0	1	8	31	71	50	4.17647	3.33333	2.81818
2021	Do il mio consenso	26	1	1	6	39	85	67	5	4.46667	3.54545
2021	Do il mio consenso	76	0	1	9	17	39	45	2.29412	3	1.54545
2021	Do il mio consenso	30	1	1	10	36	41	54	2.41176	3.6	3.27273
2021	Do il mio consenso	56	0	1	8	18	42	29	2.47059	1.93333	1.63636
2021	Do il mio consenso	68	1	1	10	42	55	48	3.23529	3.2	3.81818
2021	Do il mio consenso	46	1	1	10	40	60	67	3.52941	4.46667	3.63636
2021	Do il mio consenso	48	1	1	1	46	48	65	2.82353	4.33333	4.18182
2021	Do il mio consenso	47	0	1	6	11	65	27	3.82353	1.8	1
2021	Do il mio consenso	54	1	2	10	21	65	55	3.82353	3.66667	1.90909
2021	Do il mio consenso	61	0	1	10	36	78	42	4.58824	2.8	3.27273
2021	Do il mio consenso	49	1	1	9	21	40	31	2.35294	2.06667	1.90909
2021	Do il mio consenso	53	0	2	8	16	32	30	1.88235	2	1.45455
2021	Do il mio consenso	47	1	1	10	19	57	43	3.35294	2.86667	1.72727
2021	Do il mio consenso	35	0	1	10	27	45	45	2.64706	3	2.45455
2021	Do il mio consenso	75	1	2	8	51	77	75	4.52941	5	4.63636
2021	Do il mio consenso	49	1	1	9	19	49	26	2.88235	1.73333	1.72727
2021	Do il mio consenso	42	1	2	6	18	68	56	4	3.73333	1.63636
2020	Do il mio consenso	47	1	2	9	23	44	34	2.58824	2.26667	2.09091
2020	Do il mio consenso	52	1	1	10	25	55	24	3.23529	1.6	2.27273
2020	Do il mio consenso	50	1	1	10	22	54	19	3.17647	1.26667	2
2020	Do il mio consenso	48	1	1	10	36	62	62	3.64706	4.13333	3.27273
2020	Do il mio consenso	51	0	1	9	24	55	29	3.23529	1.93333	2.18182
2020	Do il mio consenso	49	1	1	10	48	62	59	3.64706	3.93333	4.36364
2020	Do il mio consenso	51	1	1	10	25	39	54	2.29412	3.6	2.27273
2020	Do il mio consenso	50	1	1	10	32	48	32	2.82353	2.13333	2.90909
2020	Do il mio consenso	63	1	1	10	34	61	66	3.58824	4.4	3.09091
2020	Do il mio consenso	46	1	1	8	15	34	29	2	1.93333	1.36364
2020	Do il mio consenso	56	1	2	10	36	56	59	3.29412	3.93333	3.27273
2020	Do il mio consenso	81	1	1	9	36	65	43	3.82353	2.86667	3.27273
2020	Do il mio consenso	48	1	1	5	14	51	54	3	3.6	1.27273
2020	Do il mio consenso	61	1	1	10	18	33	33	1.94118	2.2	1.63636
2020	Do il mio consenso	50	1	1	10	29	60	52	3.52941	3.46667	2.63636
2020	Do il mio consenso	54	1	1	8	28	67	53	3.94118	3.53333	2.54545
2020	Do il mio consenso	53	1	1	8	28	52	34	3.05882	2.26667	2.54545
2020	Do il mio consenso	27	1	1	10	32	53	38	3.11765	2.53333	2.90909
2020	Do il mio consenso	50	1	1	8	30	56	34	3.29412	2.26667	2.72727
2020	Do il mio consenso	56	0	1	9	25	54	39	3.17647	2.6	2.27273
2020	Do il mio consenso	34	1	1	8	34	68	59	4	3.93333	3.09091
2020	Do il mio consenso	46	0	1	5	24	70	39	4.11765	2.6	2.18182
2020	Do il mio consenso	58	1	1	10	26	43	46	2.52941	3.06667	2.36364
2020	Do il mio consenso	55	1	1	10	30	53	42	3.11765	2.8	2.72727
2020	Do il mio consenso	79	0	1	10	24	67	61	3.94118	4.06667	2.18182
2020	Do il mio consenso	40	1	1	10	28	51	39	3	2.6	2.54545
2020	Do il mio consenso	57	1	1	10	40	68	37	4	2.46667	3.63636
2020	Do il mio consenso	46	1	1	10	42	79	58	4.64706	3.86667	3.81818
